# Supplementary material for: Polygenic inheritance and its interplay with smoking history in predicting lung cancer diagnosis: a French-Canadian case-control cohort
Source: eBioMedicine. 2024 Jul 5;106:105234. doi: 10.1016/j.ebiom.2024.105234 (PMC11282926; doi:10.1016/j.ebiom.2024.105234)
Supplement: Supplementary Tables [file mmc2.xlsx]

## Sheet: ST1
Supplementary Table 1. Number of genetic variants and samples excluded at each quality control check.
Genetic variants
Quality control parameters	LORD GSAv3	LORD GSAv1
Illumina GenCall	3754	2222
Call rate	24970	6340
Hardy-Weinberg	1155	560
Monomorphic or minor allele frequency	205012	195050
Remove duplicate variants	1580	723
Total unique variants excluded	236471	204895
Total initial variants number	730059	700078
Total variants remaining	493588	495183
Merge common variants in GSAv3 and GSAv1	449454
Samples
Quality control parameters	LORD GSAv3	LORD GSAv1
Call rate	21	1
Sex mismatch	36	1
Duplicate and genetic relatedness	3	1
Inbreeding coefficients	2	0
Ethnicity	15	0
Total unique samples excluded	77	3
Total initial number of samples	3815	268
Total samples remaining	3738	265
Remove duplicate between GSAv3 and GSAv1	1
Total GSAv3 and GSAv1	4002

## Sheet: ST2
Supplementary Table 2. UK Biobank data fields and codes for defining lung cancer cases.
ICD-9 codes	ICD-10 codes	self-reported cancer
162, V10.1	C33, C34, C39.9, Z85.1	1001, 1027, 1028, 1080

## Sheet: ST3
Supplementary Table 3. The 45 lung cancer susceptibility loci tabulated by Bossé and Amos (PMID 28615365).
								Reference			GWAS LORD/CARTaGENE (TOPMed)
Loci	Region	Key SNPs	SNPID_TOPMed	LungCa_risk_allele	OR	pvalue	OR_mod	First author	Year	Journal	Allele1	Allele2	BETA	SE	p.value	MAF
1	1p36.32	rs9439519	chr1:5304574:C:T	C	1.11	3.65e-06	1.11	Dong	2012	NatGenet	C	T	-0.0166508	0.0289299	0.564916	0.476592
2	1p31.1	rs71658797	chr1:77501822:T:A	A	1.14	3.25e-11	1.14	McKay	2016	NatGenet	T	A	0.0440632	0.0424915	0.299741	0.115823
3	1q22	rs1057941	chr1:155216951:G:A	A	1.08	9.2e-06	1.08	Fehringer	2016	CancerRes	G	A	0.0079903	0.0285399	0.779501	0.387309
4	2p16.3	rs10187911	chr2:50420809:C:A	C	1.54	0.001	1.54	Kim	2013	JKoreanMedSci	C	A	0.0238602	0.0576466	0.678944	0.0600808
5	2q32.1	rs11683501	chr2:183294308:A:G	G	1.17	1.6e-07	1.17	Timofeeva	2012	HumMolGenet	A	G	-0.0446915	0.0278276	0.108271	0.453198
6	2q32.2	rs16832404	chr2:190188403:T:C	C	1.33	1.03e-13	1.33	Chu	2014	Carcinogenesis	T	C	0.0642959	0.0476112	0.176876	0.095483
7	3p26	rs1444056	chr3:4198269:A:C	na	na	1e-05	na	Li	2012	PLoSONE	A	C	0.0774897	0.0305837	0.0112869	0.297863
8	3q28	rs10937405	chr3:189665394:C:T	C	1.25	6.92e-17	1.25	Shiraishi	2012	NatGenet	C	T	-0.0263866	0.027751	0.341688	0.436639
9	3q29	rs2131877	chr3:195137645:G:A	G	1.3	2.43e-08	1.3	Yoon	2010	HumMolGenet	G	A	0.00682206	0.0365285	0.851849	0.177122
10	4p15.2	rs6448050	chr4:21406136:C:T	C	1.18	4.6e-07	1.18	Brenner	2015	Carcinogenesis	C	T	0.00562998	0.0304409	0.85327	0.295196
11	5p15.33	rs7705526	chr5:1285859:C:A	A	1.25	3.8e-35	1.25	McKay	2016	NatGenet	C	A	0.168886	0.0289701	5.55398e-09	0.343532
12	5q14.2	rs1056503	chr5:83353158:T:G	G	1.11	6.23e-05	1.11	Wang	2016	Carcinogenesis	T	G	-0.000839003	0.0423981	0.984212	0.124403
13	5q31.1	rs247008	chr5:132111411:A:G	G	0.89	7.68e-08	1.1236	Dong	2012	NatGenet	A	G	0.0392971	0.029274	0.179469	0.343266
14	5q32	rs2895680	chr5:147264552:C:T	C	1.14	6.6e-09	1.14	Dong	2012	NatGenet	C	T	0.00697777	0.0327443	0.83125	0.254437
15	6p22.2	rs2298090	chr6:26156845:A:G	A	0.51	2.95e-07	1.96078	Jin	2015	AmJHumGenet	A	G	0.125171	0.139854	0.370779	0.010067
16	6p21.33	rs1150752	chr6:32096949:T:C	C	1.24	1.93e-06	1.24	Broderick	2009	CancerRes	T	C	0.0348741	0.0527317	0.508388	0.0788467
17	6q22.2	rs9387478	chr6:117465017:C:A	C	0.85	4.14e-10	1.17647	Lan	2012	NatGenet	C	A	-0.0920952	0.0276807	0.000877689	0.447211
18	6q27	rs6920364	chr6:166962978:G:C	C	1.07	1.29e-08	1.07	McKay	2016	NatGenet	G	C	0.0922989	0.0280666	0.00100701	0.466981
19	7p15.3	rs2285947	chr7:21544470:G:A	A	1.17	1.26e-16	1.17	Jin	2012	AmJHumGenet	G	A	0.0232154	0.0276683	0.401436	0.499599
20	8p21.1	rs11780471	chr8:27487202:G:A	G	0.87	1.69e-08	1.14943	McKay	2016	NatGenet	G	A	-0.170175	0.0604048	0.00484367	0.0584026
21	8p12	rs4236709	chr8:32552592:G:A	G	1.13	1.28e-10	1.13	McKay	2016	NatGenet	G	A	-0.0508402	0.0325921	0.118785	0.24188
22	9p21.3	rs885518	chr9:21830158:A:G	G	1.17	9.96e-10	1.17	McKay	2016	NatGenet	A	G	0.111029	0.0421424	0.00842308	0.119992
23	10p14	rs1663689	chr10:8983232:T:C	T	0.88	2.84e-10	1.13636	Dong	2012	NatGenet	T	C	-0.0402869	0.0336425	0.231111	0.216449
24	10q23.33	rs12415204	chr10:93571133:C:A	A	1.09	0.000163	1.09	Poirier	2015	GenetEpidemiol	C	A	-0.0346345	0.0330113	0.2941	0.232664
25	10q24.3	rs11591710	chr10:103927874:A:C	C	1.16	6.3e-11	1.16	McKay	2016	NatGenet	A	C	0.119815	0.0400645	0.00278461	0.138541
26	10q25.2	rs7086803	chr10:112738717:G:A	A	1.28	3.54e-18	1.28	Lan	2012	NatGenet	G	A	0.1105	0.0783759	0.158578	0.0307908
27	11q23.3	rs1056562	chr11:118254910:T:C	T	1.11	2.76e-10	1.11	McKay	2016	NatGenet	T	C	-0.0525261	0.0275544	0.0566149	0.462871
28	12p13.33	rs3748522	chr12:949522:A:C	C	0.86	3.4e-08	1.16279	Timofeeva	2012	HumMolGenet	A	C	0.013688	0.0283597	0.629341	0.474877
29	12q13	rs12809597	chr12:51962539:T:G	G	0.72	0.0002	1.38889	Spitz	2011	Cancer Discov	T	G	-0.000769165	0.0327257	0.981249	0.29821
30	12q23.1	rs12296850	chr12:100426307:A:G	A	0.78	1.19e-10	1.28205	Dong	2013	PLoSGenet	A	G	-0.0452679	0.0560515	0.419314	0.0636961
31	12q24	rs3184504	chr12:111446804:T:C	C	0.93	2.01e-06	1.07527	Hung	2015	JNatlCancerInst	T	C	-0.0442946	0.0304189	0.14535	0.485575
32	13q12.12	rs753955	chr13:23719720:A:G	G	1.18	1.5e-12	1.18	Hu	2011	NatGenet	A	G	-0.0218721	0.0283288	0.440068	0.386358
33	13q13.1	rs11571833	chr13:32398489:A:T	T	1.91	1.2e-12	1.91	Fehringer	2016	CancerRes	A	T	0.235325	0.149516	0.115507	0.00883641
34	13q31.3	rs2352028	chr13:91792975:C:T	T	1.46	5.94e-06	1.46	Li	2010	LancetOncol	C	T	-0.0141017	0.0316834	0.656262	0.261688
35	15q21.1	rs77468143	chr15:49084427:T:G	T	0.86	1.69e-16	1.16279	McKay	2016	NatGenet	T	G	-0.145383	0.0341779	2.10238e-05	0.236604
36	15q25	rs8034191	chr15:78513681:T:C	C	1.3	5e-20	1.3	Hung	2008	Nature	T	C	0.22346	0.0282349	2.48585e-15	0.381188
37	17q24.3	rs7216064	chr17:67902693:G:A	A	1.2	7.4e-11	1.2	Shiraishi	2012	NatGenet	G	A	0.0444338	0.0357915	0.214436	0.183831
38	18p11.22	rs11080466	chr18:10899030:A:G	A	0.68	1.08e-06	1.47059	Ahn	2012	HumGenet	A	G	-0.0423564	0.0290422	0.144718	0.34997
39	18q12.1	rs11662168	chr18:32446429:T:C	T	1.34	3.44e-07	1.34	Brenner	2015	Carcinogenesis	T	C	0.0806039	0.0471151	0.0871201	0.0950375
40	19q13.2	rs56113850	chr19:40847202:T:C	C	0.88	5.02e-19	1.13636	McKay	2016	NatGenet	T	C	0.145671	0.0293311	6.81958e-07	0.430938
41	20q11.21	rs6141383	chr20:33301335:G:A	A	1.72	1.79e-07	1.72	Jin	2015	AmJHumGenet	MAF = 0.00004, no result in GWAS
42	20q13.2	rs4809957	chr20:54154632:A:G	A	1.13	1.2e-08	1.13	Dong	2012	NatGenet	A	G	0.023396	0.0323106	0.469007	0.237557
43	20q13.33	rs41309931	chr20:63695226:G:T	T	1.17	1.31e-09	1.17	McKay	2016	NatGenet	G	T	0.0353642	0.0433222	0.414324	0.119847
44	22q12.1	rs17879961	chr22:28725099:A:G	A	0.38	1.27e-13	2.63158	Wang	2014	NatGenet	A	G	-0.135496	0.419196	0.746522	0.00124575
45	22q12.2	rs36600	chr22:29941597:T:C	T	1.29	6.2e-13	1.29	Hu	2011	NatGenet	T	C	-0.0385587	0.0320726	0.229273	0.244437

## Sheet: ST4
Supplementary Table 4. The 38 lung cancer susceptibility loci by Byun et al. PMID 28615365.
											GWAS LORD/CARTaGENE (TOPMed)
Strata	CHR	Position(BP)	SNP_rsID	Allele	Cytoband	Gene	Function	OR_EUR	SE_EUR	P_EUR	SNPID_TOPMed	Allele1	Allele2	BETA	SE	p.value	MAF
Lung_New#	3	42917047	rs9865715	G_A	3p22.1	CYP8B1	exonic	1.64123	0.0752297	4.52e-11	chr3:42875555:A:G	Imputation_info = 0.05, no result in GWAS
Lung_New#	6	396321	rs12203592	T_C	6p25.3	IRF4	intronic	1.1209	0.0197627	7.69e-09	chr6:396321:C:T	C	T	0.0311493	0.0375983	0.4074	0.164376
Lung_New#	6	109740101	rs17534632	T_C	6q21	PPIL6	intronic	1.10003	0.0161821	3.82e-09	chr6:109418898:C:T	C	T	0.0012925	0.0335903	0.969306	0.220398
ADE_New#	2	65489742	rs268864	A_G	2p14	ACTR2	intronic	0.880992	0.02389	1.13462e-07	chr2:65262608:G:A	G	A	-0.10697	0.0410056	0.00908965	0.15236
ADE_New#	6	410848	rs2316515	G_A	6p25.3	IRF4(NM_001195286:c.*3250A>G,NM_002460:c.*3250A>G)	UTR3	1.11242	0.0177258	1.85e-09	chr6:410848:A:G	A	G	-0.00605356	0.0281485	0.829722	0.412567
SQC_New#	2	59086026	rs2041742	G_A	2p16.1	LINC01122	ncRNA_intronic	1.0258	0.048828	0.601888	chr2:58858891:A:G	A	G	0.0687384	0.0552294	0.21328	0.073617
SQC_New#	2	213999410	rs6757055	A_C	2q34	IKZF2	intronic	1.04495	0.0487507	0.367137	chr2:213134686:C:A	C	A	0.10792	0.0700016	0.123151	0.0517402
SCC_New#	3	9970073	rs141178913	G_C	3p25.3	IL17RC	exonic	5.3554	0.288229	5.81e-09	chr3:9928389:C:G	MAF = 0.0007, no result in GWAS
SCC_New#	6	28932985	rs191133092	T_A	6p22.1	LINC01556(dist=20670),HCG15(dist=19541)	intergenic	12.5635	0.778356	0.00114812	chr6:28965208:A:T	MAF = 0, no result in GWAS
Lung_New	6	32572106	rs34102154	A_G	6p21.32	HLA-DRB1(dist=14493),HLA-DQA1(dist=33077)	intergenic	0.896206	0.0181964	1.71932e-09	chr6:32604329:G:A	G	A	-0.00419112	0.0339791	0.901835	0.208357
Lung_New	10	114492898	rs1885281	G_A	10q25.2	VTI1A	intronic	1.01041	0.0269417	0.70074	chr10:112733139:A:G	A	G	-0.0018375	0.0559744	0.973812	0.0636221
Lung_New	11	118093547	rs11607355	T_C	11q23.3	JAML, AMICA1	intronic	0.939224	0.0126882	7.74e-07	chr11:118222832:C:T	C	T	-0.0489021	0.0277619	0.0781565	0.489617
Lung_New	15	49383481	rs2413932	T_C	15q21.1	SECISBP2L(dist=44721),COPS2(dist=33990)	intergenic	1.09428	0.0141067	1.7e-10	chr15:49091284:C:T	C	T	0.142207	0.0333685	2.02862e-05	0.261691
ADE_New	6	32401079	rs3129860	G_A	6p21.32	LOC101929163(dist=25573),HLA-DRA(dist=6540)	intergenic	0.885364	0.0264259	4.08e-06	chr6:32433302:A:G	A	G	0.0109965	0.043198	0.799062	0.117608
ADE_New	9	21775492	rs12348845	A_G	9p21.3	MIR31HG(dist=215795),MTAP(dist=27143)	intergenic	1.20909	0.0283702	2.19477e-11	chr9:21775493:G:A	G	A	0.11389	0.0434287	0.00872981	0.112965
ADE_New	10	105694301	rs7902587	T_C	10q24.33	STN1(dist=16256),SLK(dist=32642)	intergenic	1.18519	0.0280131	1.32e-09	chr10:103934543:C:T	C	T	0.17926	0.0469819	0.000135897	0.095419
ADE_New	10	114487925	rs12265047	A_G	10q25.2	VTI1A	intronic	0.900543	0.0486925	0.0314445	chr10:112728166:G:A	G	A	-0.107496	0.0764724	0.159819	0.0469375
ADE_New	20	62314054	rs75031349	G_A	20q13.33	RTEL1-TNFRSF6B	ncRNA_intronic	0.839416	0.0327613	9.13e-08	chr20:63682701:A:G	A	G	-0.0915404	0.0575521	0.111707	0.0718701
SQC_New	6	31427395	rs9267123	C_G	6p21.33	LINC01149(dist=12645),HCP5(dist=3562)	intergenic	1.41707	0.0402499	4.69e-18	chr6:31459618:G:C	G	C	0.0748264	0.0463946	0.106782	0.104274
Lung_Reported	1	78450517	rs34517439	A_C	1p31.1	DNAJB4	intronic	1.15786	0.0212428	5.2e-12	chr1:77984833:C:A	C	A	0.0379827	0.0423128	0.369364	0.117251
Lung_Reported	3	189335844	rs36108040	G_A	3q28	TP63	intronic	0.935039	0.0126623	1.13021e-07	chr3:189618055:A:G	A	G	-0.00318949	0.027613	0.908043	0.498702
Lung_Reported	5	1287194	rs2853677	A_G	5p15.33	TERT	intronic	0.864572	0.0129733	3.37e-29	chr5:1287079:G:A	G	A	-0.219282	0.0279933	4.74877e-15	0.430459
Lung_Reported	6	117777804	rs9374662	A_G	6q22.1	ROS1(dist=30786),DCBLD1(dist=25963)	intergenic	0.944477	0.0126312	6.11e-06	chr6:117456641:G:A	G	A	-0.0923751	0.0277359	0.00086684	0.446332
Lung_Reported	8	27394257	rs72477506	T_C	8p21.2	EPHX2, CHRNA2	intronic	0.832952	0.0278686	5.43e-11	chr8:27536740:C:T	C	T	-0.138854	0.0595455	0.0197061	0.0599269
Lung_Reported	9	21763748	rs7850447	A_G	9p21.3	MIR31HG(dist=204051),MTAP(dist=38887)	intergenic	1.12371	0.0212909	4.29732e-08	chr9:21763749:G:A	G	A	0.122989	0.0436439	0.00483235	0.110945
Lung_Reported	13	32968810	rs11571818	C_T	13q13.1	BRCA2	intronic	1.57452	0.0685334	3.5e-11	chr13:32394673:T:C	T	C	0.261367	0.152204	0.0859401	0.00862545
Lung_Reported	15	78857986	rs55781567	G_C	15q25.1	CHRNA5(NM_001307945:c.-76C>G,NM_000745:c.-76C>G)	UTR5	1.2512	0.0130144	1.89e-66	chr15:78565644:C:G	C	G	0.233372	0.0283195	1.7126e-16	0.380021
Lung_Reported	19	41353107	rs56113850	C_T	19q13.2	CYP2A6	intronic	1.10283	0.0132561	1.54e-13	chr19:40847202:T:C	T	C	0.145671	0.0293311	6.81958e-07	0.430938
ADE_Reported	6	29781049	rs1611182	G_T	6p22.1	LOC554223(dist=15465),HLA-G(dist=13707)	intergenic	0.915503	0.0177759	6.82e-07	chr6:29813272:T:G	T	G	0.0105957	0.0279315	0.70443	0.439261
ADE_Reported	8	32403573	rs7823498	T_C	8p12	NRG1	intronic	0.881892	0.0207402	1.36093e-09	chr8:32546055:C:T	C	T	-0.0534992	0.0325104	0.0998458	0.235546
ADE_Reported	11	108196896	rs56009889	T_C	11q22.3	ATM	exonic	3.7023	0.204469	1.54e-10	chr11:108326169:C:T	MAF = 0.00023, no result in GWAS
ADE_Reported	11	118108331	rs55768116	A_C	11q23.3	MPZL3	intronic	0.907478	0.0177043	4.16e-08	chr11:118237616:C:A	C	A	-0.0529854	0.0278447	0.0570549	0.482354
ADE_Reported	15	49376624	rs77468143	G_T	15q21.1	SECISBP2L(dist=37864),COPS2(dist=40847)	intergenic	0.843667	0.0206087	1.6e-16	chr15:49084427:T:G	T	G	-0.145383	0.0341779	2.10238e-05	0.236604
SQC_Reported	5	1341101	rs31487	C_G	5p15.33	CLPTM1L	intronic	0.827355	0.0210723	2.39e-19	chr5:1340986:G:C	G	C	-0.180867	0.0280414	1.11856e-10	0.448439
SQC_Reported	6	29607101	rs3131856	C_T	6p22.1	GABBR1(dist=6189),MOG(dist=17657)	intergenic	1.33207	0.0458405	3.98e-10	chr6:29639324:T:C	T	C	0.010143	0.0595044	0.864651	0.0634983
SQC_Reported	13	32968550	rs11571815	A_G	13q13.1	BRCA2	intronic	1.90804	0.0969514	2.67e-11	chr13:32394413:G:A	G	A	0.26137	0.152204	0.0859358	0.00862541
SQC_Reported	22	29121087	rs17879961	G_A	22q12.1	CHEK2	exonic	0.279813	0.193247	4.38e-11	chr22:28725099:A:G	A	G	-0.135496	0.419196	0.746522	0.00124575
SCC_Reported	15	78882925	rs16969968	A_G	15q25.1	CHRNA5	exonic	1.31318	0.0320947	2.09e-17	chr15:78590583:G:A	G	A	0.234592	0.0282185	9.29926e-17	0.378183

## Sheet: ST5
Supplementary Table 5. Previously published PRS from the literature summarized by Lebrett et al. (PMID 37154150) and genetic variants selected for PRS analyses in LORD/CARTaGENE.
	Source paper											Alternative RS ID and proxy by Lebrett et al.		LORD/CARTaGENE
Study	RS	Chr	Position	Locus	Gene	Ref Allele	Effect Allele	MAF/RAF	OR	95% OR	P	Alternative RS ID	RS	rs_used	R2_if_proxy	chr	Position(BP)_build38
Zhu	rs10429489	9	21787522			G	A		1.092					rs10429489		chr9	21787522
	rs11375254	3	189625454			TA	T		1.059					NA
	rs11571833	13	32398489			A	T		1.603					rs11571833		chr13	32398489
	rs115790694	6	29908215			G	A		1.139					rs9260020	0.7816	chr6	29939038
	rs11591710	10	103927874			A	C		1.073					rs11591710		chr10	103927874
	rs116822326	6	31466334			A	G		1.150					rs3094604	1	chr6	31466334
	rs11780471	8	27487202			A	G		1.151					rs11780471		chr8	27487202
	rs13167280	5	1280362			G	A		1.116					rs13167280		chr5	1280362
	rs1333040	9	22083405			T	C		1.045					rs1333040		chr9	22083405
	rs17879961	22	28725099			G	A		1.659					rs17879961		chr22	28725099
	rs2853677	5	1287079			A	G		1.117					rs2853677		chr5	1287079
	rs3769821	2	201258707			T	C		1.046					rs3769821		chr2	201258707
	rs401681	5	1321972			T	C		1.151					rs401681		chr5	1321972
	rs41309931	20	63695226			G	T		1.084					rs41309931		chr20	63695226
	rs4236709	8	32552592			A	G		1.066					rs4236709		chr8	32552592
	rs55768116	11	118237616			A	C		1.068					rs55768116		chr11	118237616
	rs55781567	15	78565644			C	G		1.297					rs55781567		chr15	78565644
	rs56113850	19	40847202			T	C		1.131					rs56113850		chr19	40847202
	rs6489769	12	963799			C	T		1.061					rs6489769		chr12	963799
	rs66759488	15	47285254			G	A		1.070					rs66759488		chr15	47285254
	rs6920364	6	166962978			G	C		1.070					rs6920364		chr6	166962978
	rs71658797	1	77501822			T	A		1.137					rs71658797		chr1	77501822
	rs77468143	15	49084427			G	T		1.087					rs77468143		chr15	49084427
Jia	rs71658797	1	77967507	1p31.1			A	0.103378	1.13628		3.25e-11			rs71658797		chr1	77501822
	rs13080835	3	189357199	3q28			G	0.507112	1.05842		1.25e-06			rs13080835		chr3	189639410
	rs7705526	5	1285974	5p15.33			A	0.340315	1.12426		1.01e-18			rs7705526		chr5	1285859
	rs2853677	5	1287194	5p15.33			G	0.423139	1.11702		2.66e-18			rs2853677		chr5	1287079
	rs465498	5	1325803	5p15.33			A	0.575422	1.15114		2.68e-32			rs465498		chr5	1325688
	rs3115672	6	31727897	6p21.33			T	0.09888	1.18072		3.47e-18			rs3115672		chr6	31760120
	rs6920364	6	167376466	6q27			C	0.456227	1.07005		1.29e-08		rs427824	rs6920364		chr6	166962978
	rs4236709	8	32410110	8p12			G	0.216238	1.06591		5.88e-06			rs4236709		chr8	32552592
	rs11780471	8	27344719	8p21.2			G	0.940381	1.15158		1.69e-08			rs11780471		chr8	27487202
	rs885518	9	21830157	9p21.3			G	0.102799	1.09223		2.13e-06			rs885518		chr9	21830158
	rs62560775	9	22052068	9p21.3			G	0.103628	1.1056		6.02e-07			rs62560775		chr9	22052069
	rs1056562	11	118125625	11q23.3			T	0.475924	1.0681		1.92e-08			rs1056562		chr11	118254910
	rs7953330	12	998819	12p13.33			G	0.687906	1.09119		6.1e-12			rs7953330		chr12	889653
	rs11571833	13	32972626	13q13.1			T	0.010904	1.6035		6.12e-16			rs11571833		chr13	32398489
	rs66759488	15	47577451	15q21.1			A	0.361826	1.07027		2.83e-08			rs66759488		chr15	47285254
	rs77468143	15	49376624	15q21.1			T	0.746124	1.08618		1e-09			rs77468143		chr15	49084427
	rs55781567	15	78857986	15q25.1			G	0.366674	1.29742		3.1e-103			rs55781567		chr15	78565644
	rs8042374	15	78908032	15q25.1			A	0.780914	1.26127		2.91e-60			rs8042374		chr15	78615690
	rs56113850	19	41353107	19q13.2			C	0.559578	1.13065		5.02e-19			rs56113850		chr19	40847202
Shi	rs13314271	3	189357602		TP63		T		1.13					rs13314271		chr3	189639813
	rs9258375	6	29752808		IFITM4P,HCG4		G		1.25					rs9258375		chr6	29785031
	rs66759488	15	47577451		SQRDL,SEMA6D		A		1.07					rs66759488		chr15	47285254
	rs4887053	15	78712699		CRABP1,IREB2		C		1.25					rs4887053		chr15	78420357
	rs1051730	15	78894339		CHRNA3		A		1.31					rs1051730		chr15	78601997
	rs6495309	15	78915245		CHRNA3,CHRNB4		T		1.3					rs6495309		chr15	78622903
Fritsche	rs71658797	1	77967507			T	A		1.13629		3e-11			rs71658797		chr1	77501822
	rs13080835	3	189357199			T	G		1.1171		7e-12			rs13080835		chr3	189639410
	rs7705526	5	1285974			C	A		1.24885		4e-35			rs7705526		chr5	1285859
	rs380286	5	1320247			A	G		1.15176		2e-32			rs380286		chr5	1320132
	rs3999544	6	26285867			T	C		1.0788		1e-10			rs3999544		chr6	26285639
	rs3094604	6	31434111			A	G		1.25001		4e-19			rs3094604		chr6	31466334
	rs4236709	8	32410110			A	G		1.13237		1e-10			rs4236709		chr8	32552592
	rs11591710	10	105687632			A	C		1.16248		6e-11			rs11591710		chr10	103927874
	rs7953330	12	998819			C	G		1.15675		7e-13			rs7953330		chr12	889653
	rs11571833	13	32972626			A	T		1.6035		6e-16			rs11571833		chr13	32398489
	rs77468143	15	49376624			G	T		1.16773		2e-16			rs77468143		chr15	49084427
	rs55781567	15	78857986			C	G		1.29742		3e-103			rs55781567		chr15	78565644
	rs28408315	15	79185180			A	G		1.09619		4e-12			rs28408315		chr15	78892838
	rs56113850	19	41353107			T	C		1.13065		5e-19			rs56113850		chr19	40847202
Fritsche_19	rs1611182	6	29781049			G	T		1.09988					rs1611182		chr6	29813272
	rs11780471	8	27344719			A	G		1.15158					rs11780471		chr8	27487202
	rs885518	9	21830157			A	G		1.16713					rs885518		chr9	21830158
	rs62560775	9	22052068			A	G		1.18043					rs62560775		chr9	22052069
	rs1056562	11	118125625			C	T		1.10754					rs1056562		chr11	118254910
Hung	rs71658797	1	77967507	p31.1	AK5	T	A	0.1	1.14	1.09-1.18	3.25E‐11			rs71658797		chr1	77501822
	rs13080835	3	189357199	q28	TP63	G	T	0.5	0.94	0.92-0.97	1.25E‐06			rs13080835		chr3	189639410
	rs7705526	5	1285974	p15.33	TERT	C	A	0.34	1.12	1.10-1.15	1.01E‐18			rs7705526		chr5	1285859
	rs112290073	5	1286032	p15.33	TERT	G	A	0.01	1.39	1.20-1.61	1.16E‐05			rs112290073		chr5	1285917
	rs2736098	5	1294086	p15.33	TERT	C	T	0.28	1.14	1.10-1.18	4.36E‐13			rs2736098		chr5	1293971
	rs2853668	5	1300025	p15.33	TERT	G	T	0.24	1.08	1.05-1.11	9.36E‐09			rs2853668		chr5	1299910
	rs401681	5	1322087	p15.33	CLPTM1L	C	T	0.43	0.87	0.85-0.89	3.25E‐30			rs401681		chr5	1321972
	rs466502	5	1325767	p15.33	CLPTM1L	A	G	0.44	0.91	0.89-0.93	1.99E‐15			rs466502		chr5	1325652
	rs6903823	6	28354519	p22.1	ZKSCAN3	A	G	0.2	1.07	1.04-1.10	1.09E‐05			rs6903823		chr6	28354519
	rs116822326	6	31434111	p21.33		A	G	0.16	1.15	1.12-1.19	5.29E‐19	rs3094604		rs3094604		chr6	31466334
	rs2855812	6	31504943	p21.33	MICB	G	T	0.22	1.05	1.03-1.08	1.26E‐04			rs2855812		chr6	31504943
	rs805262	6	31628733	p21.33	C6orf47	C	T	0.47	1.07	1.04-1.09	1.50E‐08			rs805262		chr6	31660956
	rs6916278	6	31678774	p21.33	LY6G6F‐LY6G6D	G	A	0.05	0.9	0.86-0.95	1.15E‐04			rs6916278		chr6	31710997
	rs3129763	6	32590925	p21.32		G	A	0.22	1.12	1.09-1.15	8.48E‐16			rs3129763		chr6	32623148
	rs114544105	6	32667852	p21.32	HLA‐DQB1	G	A	0.2	1.06	1.02-1.09	9.14E‐04		rs9274623	rs9274623		chr6	32668221
	rs6920364	6	167376466	q27		G	C	0.46	1.07	1.05-1.10	1.29E‐08		rs427824	rs6920364		chr6	166962978
	rs11780471	8	27344719	p21.2	EPHX2	G	A	0.06	0.87	0.83-0.91	1.69E‐08			rs11780471		chr8	27487202
	rs4236709	8	32410110	p12	NRG1	A	G	0.22	1.07	1.04-1.10	5.88E‐06			rs4236709		chr8	32552592
	rs885518	9	21830157	p21.3	MTAP	A	G	0.1	1.09	1.05-1.13	2.13E‐0			rs885518		chr9	21830158
	rs2007153	9	136503819	q34.2	DBH	C	T	0.37	0.96	0.93-0.98	2.49E‐04			rs2007153		chr9	133638697
	rs11591710	10	105687632	q24.33		A	C	0.14	1.07	1.04-1.11	3.53E‐05			rs11591710		chr10	103927874
	rs1056562	11	118125625	q23.3	MPZL2	C	T	0.48	1.07	1.04-1.09	1.92E‐08			rs1056562		chr11	118254910
	rs7953330	12	998819	p13.33	WNK1	G	C	0.31	0.92	0.89-0.94	6.10E‐12			rs7953330		chr12	889653
	rs11571833	13	32972626	q13.1	BRCA2	A	T	0.01	1.6	1.43-1.80	6.12E‐16			rs11571833		chr13	32398489
	rs689647	15	43762196	q15.3	TP53BP1	C	T	0.11	0.93	0.90-0.97	2.11E‐04			rs689647		chr15	43469998
	rs66759488	15	47577451	q21.1	SEMA6D	G	A	0.36	1.07	1.04-1.10	2.83E‐08			rs66759488		chr15	47285254
	rs77468143	15	49376624	q21.1		T	G	0.25	0.92	0.90-0.95	1.00E‐09			rs77468143		chr15	49084427
	rs3885951	15	78825917	q25.1	HYKK	A	G	0.11	1.17	1.12-1.23b	4.09E‐10			rs3885951		chr15	78533575
	rs55781567	15	78857986	q25.1	CHRNA5	C	G	0.37	1.3	1.27-1.33	3.08E‐103			rs55781567		chr15	78565644
	rs7177699	15	79089734	q25.1	ADAMTS7	T	C	0.44	1.13	1.11-1.16	5.98E‐26			rs7177699		chr15	78797392
	rs62070270	17	29936962	q11.2	EFCAB5	A	G	0.45	1.03	1.01-1.06	7.24E‐03			rs62070270		chr17	29936962
	rs1542752	17	72938100	q25.1	OTOP3	C	T	0.16	1.04	1.01-1.07	1.24E‐02			rs1542752		chr17	74942005
	rs56113850	19	41353107	q13.2	CYP2A6	C	T	0.44	0.88	0.86-0.91	5.02E‐19			rs56113850		chr19	40847202
	rs41309931	20	62326579	q13.33	RTEL1	G	T	0.12	1.08	1.04-1.12	2.23E‐05			rs41309931		chr20	63695226
	rs17879961	22	29121087	q12.1	CHEK2	A	G	0.01	0.6	0.52-0.70	1.54E‐10		rs186184919	rs17879961		chr22	28725099
Hung_128	rs71641333	1	78743005	p31.1	MGC27382	T	A	0.06	1.14	1.09,1.21	4.49E‐07			rs71641333		chr1	78277321
	rs78062588	1	154566225	q21.3	ADAR	T	C	0.06	0.88	0.84,0.93	4.60E‐07			rs78062588		chr1	154593749
	rs114737056	1	168511081	q24.2	XCL2	G	A	0.12	0.91	0.88,0.94	5.80E‐07			rs114737056		chr1	168541843
	rs145733018	2	38567201	p22.2	ATL2	T	C	0.02	2.2	1.61,3.00	7.24E‐07			rs145733018		chr2	38340059
	rs79368540	2	45189737	p21		C	T	0.15	1.09	1.06,1.13	6.13E‐07			rs79368540		chr2	44962598
	rs11692700	2	67510377	p14	LINC01828	T	C	0.03	1.2	1.12,1.29	6.44E‐07			rs11692700		chr2	67283245
	rs114928225	2	119449740	q14.2		T	A	0.01	1.65	1.35,2.01	7.24E‐07		rs74787667	rs114928225		chr2	118692164
	rs7592999	2	140398327	q22.1		T	C	0.04	0.81	0.74,0.88	7.35E‐07			rs7592999		chr2	139640758
	rs722864	2	173983204	q31.1	MAP3K20	G	A	0.19	0.93	0.90,0.96	5.53E‐07			rs722864		chr2	173118476
	rs1866631	2	174075761	q31.1	MAP3K20	A	G	0.4	0.94	0.92,0.96	6.97E‐07			rs1866631		chr2	173211033
	rs185666783	4	67833774	q13.2	LOC105377262	C	G	0.29	0.92	0.90,0.95	9.20E‐08		rs2318540	rs2318540		chr4	66965863
	rs7676823	4	164007992	q32.2		A	G	0.34	0.92	0.89,0.95	6.71E‐07			rs7676823		chr4	163086840
	rs78154696	5	1000156	p15.33		G	A	0.03	1.22	1.13,1.32	7.55E‐07			rs78154696		chr5	1000041
	rs112333466	5	1249816	p15.33	TERT	C	T	0.01	1.55	1.32,1.81	8.11E‐08			rs112333466		chr5	1249701
	rs56345976	5	1276873	p15.33	TERT	A	G	0.42	1.1	1.07,1.13	2.60E‐12			rs56345976		chr5	1276758
	rs2853677	5	1287194	p15.33	TERT	A	G	0.42	1.12	1.09,1.15	2.66E‐18			rs2853677		chr5	1287079
	rs112401627	5	1300269	p15.33		G	A	0.03	1.3	1.20,1.42	3.03E‐10			rs112401627		chr5	1300154
	rs6875416	5	90250631	q14.3	ADGRV1	A	T	0.21	0.83	0.78,0.90	6.99E‐07			rs6875416		chr5	90954814
	rs114136906	5	150121458	q33.1	DCTN4	G	C	0.02	1.46	1.27,1.68	1.17E‐07			rs114136906		chr5	150741896
	rs2316515	6	410848	p25.3	IRF4	G	A	0.41	0.92	0.89,0.95	1.42E‐07			rs2316515		chr6	410848
	rs629444	6	25885814	p22.2	HIST1H2APS2	C	T	0.1	1.11	1.07,1.15	1.40E‐08			rs629444		chr6	25885586
	rs2179517	6	26198845	p22.2	HIST1H3D	G	C	0.49	0.94	0.92,0.96	3.99E‐08			rs2179517		chr6	26198617
	rs68141011	6	28217797	p22.1	ZKSCAN4	G	T	0.13	1.09	1.06,1.13	1.43E‐07			rs68141011		chr6	28250019
	rs114722608	6	29223493	p22.1	LOC101929006	G	C	0.09	1.15	1.11,1.20	7.09E‐12	rs3130825		rs3130825		chr6	29255716
	rs115123779	6	29477821	p22.1	LOC105375009	G	T	0.18	1.1	1.07,1.13	1.91E‐09	rs1233478		rs1233478		chr6	29510044
	rs138488080	6	29606761	p22.1	SUMO2P1	G	A	0.15	1.15	1.11,1.19	5.96E‐18	rs3095268		rs3095268		chr6	29638984
	rs114192654	6	29759750	p22.1		G	A	0.34	1.06	1.04,1.09	5.69E‐07	rs1611203		rs1611203		chr6	29791973
	rs116675020	6	29922740	p22.1	HLA‐W	A	G	0.38	0.94	0.91,0.96	6.72E‐07	rs16896742		rs13192355	0.9591	chr6	29954086
	rs115993819	6	30074163	p22.1	TRIM31	G	A	0.24	1.09	1.06,1.12	9.64E‐10	rs2517600		rs2517600		chr6	30106386
	rs116534499	6	30138162	p22.1	TRIM15	C	G	0.43	1.07	1.04,1.09	2.94E‐08	rs1029239		rs1029239		chr6	30170385
	rs116629156	6	30864829	p21.33	DDR1	T	C	0.41	1.07	1.05,1.10	1.52E‐08	rs1049623		rs1049623		chr6	30897052
	rs114103504	6	31002452	p21.33	MUC22	A	G	0.49	0.93	0.91,0.95	3.29E‐09	rs3869098		rs3869098		chr6	31034675
	rs114052224	6	31067852	p21.33		A	G	0.48	1.06	1.04,1.09	1.26E‐07	rs3130548		rs3130548		chr6	31100075
	rs2233959	6	31081065	p21.33	C6of15	T	C	0.41	1.07	1.05,1.10	5.14E‐09			rs2233959		chr6	31113288
	rs114689412	6	31117577	p21.33	CCHCR1	C	G	0.13	0.91	0.88,0.94	3.64E‐07	rs1265113		rs1265113		chr6	31149800
	rs2596499	6	31321429	p21.33	HLA‐B	T	A	0.3	1.07	1.04,1.10	3.42E‐07			rs2596499		chr6	31353652
	rs2596496	6	31322782	p21.33	HLA‐B	G	C	0.36	0.9	0.87,0.94	3.64E‐07			NA
	rs2596490	6	31324996	p21.33		C	G	0.23	0.87	0.83,0.92	2.82E‐08			NA
	rs115176861	6	31412961	p21.33	HCP5	T	C	0.48	1.06	1.04,1.09	1.11E‐07	rs2596464		rs2596464		chr6	31445184
	rs553108	6	31840455	p21.33	SLC44A4	G	A	0.38	1.07	1.04,1.09	6.63E‐08			rs553108		chr6	31872678
	rs115200960	6	32335204	p21.32	C6of10	G	A	0.17	1.11	1.07,1.14	4.77E‐11	rs2143462		rs2143462		chr6	32367427
	rs12722051	6	32609147	p21.32	HLA‐DQA1	A	T	0.18	0.87	0.83,0.92	4.96E‐07		rs2760995	rs2760995		chr6	32606581
	rs116767258	6	32757737	p21.32		A	G	0.39	0.94	0.92,0.96	9.10E‐07	rs2857165		rs2857165		chr6	32789960
	rs7383287	6	32783086	p21.32	HLA‐DOB	A	G	0.2	1.1	1.07,1.13	1.12E‐10			rs7383287		chr6	32815309
	rs117534741	6	72384541	q13		G	A	0.02	1.24	1.14,1.34	4.68E‐07			rs117534741		chr6	71674838
	rs1321817	6	117734267	q22.1	ROS1	A	G	0.37	0.92	0.89,0.95	5.67E‐07			rs1321817		chr6	117413104
	rs6957511	7	130668618	q32.3	LINC‐PINT	T	C	0.4	1.1	1.06,1.14	9.78E‐07			rs6957511		chr7	130983859
	rs2565064	8	27327841	p21.2	CHRNA2	G	C	0.29	1.07	1.04,1.10	4.58E‐07			rs2565064		chr8	27470324
	rs67749759	8	27397087	p21.2	EPHX2	C	T	0.07	1.13	1.08,1.19	2.66E‐07	rs4149254		rs4149254		chr8	27539570
	rs111960002	8	144722420	q24.3	ZNF623	T	C	0.05	1.36	1.21,1.54	4.62E‐07			rs111960002		chr8	143640250
	rs10118776	9	6227418	p24.1	IL33	A	G	0.06	1.34	1.20,1.50	3.91E‐07			rs10118776		chr9	6227418
	rs17185553	9	17934120	p22.2		G	C	0.08	1.29	1.17,1.43	8.94E‐07			rs17185553		chr9	17934122
	rs2518717	9	21959751	p21.3	RP11‐145E5.5	T	C	0.36	1.09	1.06,1.13	3.35E‐07		rs1985742	rs1985742		chr9	21961228
	rs28557075	9	22066572	p21.3	CDKN2B‐AS1	G	A	0.09	1.11	1.06,1.16	8.43E‐07			rs28557075		chr9	22066573
	rs1333040	9	22083404	p21.3	CDKN2B‐AS1	T	C	0.46	1.1	1.06,1.14	7.02E‐07			rs1333040		chr9	22083405
	rs4879704	9	33427322	p13.3		A	C	0.33	0.92	0.89,0.95	9.16E‐07			rs4879704		chr9	33427324
	rs191205566	9	102587233	q22.33	NR4A3	C	T	0.02	1.4	1.24,1.59	1.17E‐07			rs191205566		chr9	99824951
	rs75685923	9	136275229	q34.2	REXO4	C	T	0.03	1.38	1.22,1.57	6.16E‐07			rs75685923		chr9	133410109
	rs7897454	10	102011702	q24.31	CWF19L1	G	A	0.04	1.25	1.14,1.36	6.64E‐07			rs7897454		chr10	100251945
	rs62621207	10	102672248	q24.31	SLF2	A	T	0.05	1.16	1.09,1.23	5.85E‐07			rs62621207		chr10	100912491
	rs78853063	11	57250026	q12.1	SLC43A1	C	T	0.08	0.89	0.85,0.93	4.65E‐07			rs78853063		chr11	57482553
	rs78334599	11	115998756	q23.3		G	A	0.04	0.86	0.80,0.91	7.93E‐07			rs78334599		chr11	116128039
	rs7487683	12	1036042	p13.33	RAD52	C	T	0.04	0.83	0.77,0.89	6.58E‐08			rs7487683		chr12	926876
	rs73351723	12	58831070	q14.1		G	A	0.13	1.09	1.06,1.13	3.81E‐07			rs73351723		chr12	58437287
	rs9668978	12	64913237	q14.2	RP11‐439H13.2	G	T	0.29	1.1	1.06,1.14	6.24E‐07			rs9668978		chr12	64519457
	rs9602270	13	84281063	q31.1		A	T	0.05	1.27	1.16,1.39	3.28E‐07			rs9602270		chr13	83706928
	rs8003466	14	34013721	q13.1	NPAS3	G	A	0.18	0.89	0.84,0.93	5.27E‐07			rs8003466		chr14	33544515
	rs8031813	15	49253961	q21.1	SHC4	A	C	0.31	0.91	0.87,0.94	4.29E‐08			rs8031813		chr15	48961764
	rs6493361	15	49615952	q21.2	GALK2	C	G	0.34	1.09	1.05,1.12	7.09E‐07			rs6493361		chr15	49323755
	rs11855650	15	70431773	q23		G	T	0.38	1.09	1.05,1.12	5.60E‐07			rs11855650		chr15	70139434
	rs79149102	15	75055819	q24.1		C	T	0.03	1.18	1.11,1.25	1.54E‐07			rs79149102		chr15	74763478
	rs2229961	15	78880752	q25.1	CHRNA5	G	A	0.02	1.43	1.30,1.57	5.01E‐14			rs2229961		chr15	78588410
	rs8192479	15	78909398	q25.1	CHRNA3	C	T	0.02	1.28	1.17,1.40	2.29E‐08			rs8192479		chr15	78617056
	rs2869551	15	78981423	q25.1	CHRNB4	A	G	0.01	0.75	0.67,0.84	5.09E‐07			rs2869551		chr15	78689081
	rs12593207	15	78987225	q25.1	CHRNB4	G	A	0.1	0.85	0.82,0.89	2.88E‐14			rs12593207		chr15	78694883
	rs189146505	15	79058730	q25.1	ADAMTS7	A	G	0.04	0.83	0.78,0.89	8.34E‐08		rs138833245	rs189146505		chr15	78766388
	rs28450923	15	79065557	q25.1	ADAMTS7	A	G	0.13	0.88	0.84,0.92	7.76E‐08		NA	NA
	rs28624856	15	79075233	q25.1	ADAMTS7	T	C	0.24	0.91	0.88,0.94	1.06E‐09		rs2046144	rs2046144		chr15	78782220
	rs77719127	15	79110783	q25.1	MORF4L1	C	T	0.17	1.14	1.10,1.18	1.79E‐13			rs77719127		chr15	78818441
	rs76164573	15	79198760	q25.1		T	G	0.04	0.86	0.81,0.91	8.83E‐07			rs76164573		chr15	78906418
	rs78442819	16	10740982	p13.13	TEKT5	G	C	0.19	0.89	0.85,0.93	6.48E‐07			rs78442819		chr16	10647125
	rs9926896	16	26980646	p12.1		T	C	0.01	2.7	1.90,3.83	3.06E‐08		rs183161830	rs9926896		chr16	26969325
	rs17181550	17	70299958	q24.3		T	G	0.43	0.94	0.92,0.96	1.98E‐07			rs17181550		chr17	72303817
	rs79421398	18	20741135	q11.2	CABLES1	T	C	0.05	1.23	1.14,1.34	2.75E‐07			rs79421398		chr18	23161171
	rs66500423	19	41195170	q13.2	NUMBL	T	C	0.3	1.07	1.04,1.09	2.23E‐07			rs66500423		chr19	40689265
	rs4803356	19	41207206	q13.2	ADCK4	C	G	0.07	0.89	0.85,0.93	8.31E‐07			rs4803356		chr19	40701301
	rs11881918	19	41334199	q13.2	CTC‐490E21.12	G	A	0.09	0.86	0.82,0.91	4.10E‐09			rs11881918		chr19	40828294
	rs2258380	19	41338988	q13.2	CTC‐490E21.12	C	G	0.23	1.08	1.05,1.11	9.15E‐07			rs2258380		chr19	40833083
	rs67210567	19	41357457	q13.2	CYP2A6	G	T	0.03	0.79	0.73,0.86	2.96E‐08		rs1801272	rs67210567		chr19	40851552
	rs184589612	19	41412192	q13.2	CTC‐490E21.13	T	C	0.02	0.77	0.70,0.85	3.23E‐07			rs184589612		chr19	40906287
	rs12981718	19	54567858	q13.42	VSTM1	G	A	0.07	1.36	1.21,1.53	2.13E‐07			rs12981718		chr19	54064604
	rs13036436	20	61988382	q13.33	CHRNA4	A	G	0.2	1.08	1.05,1.12	9.03E‐07		rs6011779	rs6011779		chr20	63352965
	rs61541144	20	62527305	q13.33	DNAJC5	G	A	0.07	0.89	0.85,0.93	5.61E‐07			rs61541144		chr20	63895952
Graff	rs71658797	1				T	A	0.103	1.14					rs71658797		chr1	77501822
	rs13080835	3				T	G	0.506639	1.1171					rs13080835		chr3	189639410
	rs71603396	4				G	A	0.14	1.92				rs35622894	rs71603396		chr4	18010412
	rs13156167	5				T	C	0.129909	1.14122				rs13167280	rs13167280		chr5	1280362
	rs56345976	5				A	G	0.422674	1.09733					rs56345976		chr5	1276758
	rs33961405	5				A	G	0.491608	1.1028					rs33961405		chr5	1277462
	rs7705526	5				C	A	0.340315	1.12426					rs7705526		chr5	1285859
	rs2853677	5				A	G	0.423139	1.11702					rs2853677		chr5	1287079
	rs148297846	5				G	A	0.0770825	1.21392					rs148297846		chr5	1297902
	rs62329683	5				C	T	0.163786	1.19461					rs62329683		chr5	1298972
	rs112401627	5				G	A	0.0275291	1.30408					rs112401627		chr5	1300154
	rs4635969	5				A	G	0.814889	1.1559					rs4635969		chr5	1308437
	rs380286	5				A	G	0.577369	1.15176					rs380286		chr5	1320132
	rs410805	5				C	T	0.172439	1.14215					rs410805		chr5	1323081
	rs55901723	5				C	T	0.79401	1.13777			rs391314	NA	NA
	rs40183	5				A	G	0.906902	1.13369					rs40183		chr5	1348237
	rs6889886	5				T	C	0.738612	1.08892					rs6889886		chr5	1358707
	rs806794	6				G	A	0.701883	1.08167					rs806794		chr6	26200449
	rs3999544	6				T	C	0.43866	1.0788					rs3999544		chr6	26285639
	rs9467711	6				A	C	0.100927	1.19302				NA	NA
	rs6912292	6				C	A	0.777878	1.08283				rs1535275	rs6912292		chr6	26511577
	rs116461399	6				G	C	0.0958791	1.15474			rs3131337		rs3131337		chr6	28828294
	rs116045192	6				C	T	0.193548	1.14338			rs3117426		rs3117426		chr6	29304235
	rs114924489	6				A	G	0.251681	1.07905			rs1233487		rs1233487		chr6	29501032
	rs114050064	6				T	C	0.277811	1.0786			rs1611350		rs1611350		chr6	29731044
	rs115813114	6				T	C	0.269655	1.08913			rs1632999		NA
	rs111597677	6				A	C	0.264558	1.11639			rs1611713		rs1611713		chr6	29861474
	rs115960997	6				G	A	0.306608	1.08507			rs1611314	NA	NA
	rs116405142	6				A	G	0.265157	1.08339			rs916570		rs916570		chr6	30098254
	rs115993819	6				G	A	0.243974	1.0923			rs2517600		rs2517600		chr6	30106386
	rs142696802	6				C	T	0.283816	1.08421			rs2517602		rs2517602		chr6	30222263
	rs116074010	6				A	T	0.250706	1.08392			rs3130127		rs3130127		chr6	30424198
	rs115915654	6				C	T	0.243435	1.08156			rs1264372		rs1264372		chr6	30801949
	rs116552815	6				G	A	0.406929	1.07014			rs1264323		rs1264323		chr6	30888130
	rs114103504	6				G	A	0.509633	1.07271			rs3869098		rs3869098		chr6	31034675
	rs115669859	6				G	A	0.35747	1.12819			rs2508015		rs2508015		chr6	31042423
	rs182364552	6				T	A	0.277544	1.08335			rs9263573	rs2233986	rs2233986		chr6	31111299
	rs3130552	6				G	A	0.302402	1.08066					rs3130552		chr6	31114350
	rs116651383	6				T	C	0.190059	1.11382			rs3094191	rs3132514	rs3132514		chr6	31174981
	rs115681412	6				C	G	0.344711	1.11986			rs1265158		rs1265158		chr6	31172964
	rs141707415	6				T	A	0.390405	1.10163			rs9264669	rs2524119	rs2524119		chr6	31261627
	rs111324505	6				C	T	0.449238	1.07143			rs7764413		rs7764413		chr6	31274305
	rs115494074	6				C	T	0.24343	1.10001			rs2394982	rs2507997	rs2507997		chr6	31347004
	rs139850307	6				T	C	0.494442	1.11526			rs1050556	rs2523589	rs2523589		chr6	31359557
	rs2249935	6				G	A	0.200338	1.08402					rs2249935		chr6	31359401
	rs115471405	6				T	C	0.293052	1.07501			rs2844571		rs2844571		chr6	31367870
	rs115595430	6				G	T	0.58037	1.12038			rs2523627		rs2523627		chr6	31378668
	rs114965247	6				T	G	0.254607	1.08021			rs2844535		rs2844535		chr6	31382526
	rs139089278	6				C	T	0.319536	1.13496			rs2442715	rs2844518	rs2844518		chr6	31404792
	rs114279165	6				A	G	0.304486	1.08113			rs3131621		rs3131621		chr6	31457722
	rs116822326	6				A	G	0.16117	1.15018			rs3094604		rs3094604		chr6	31466334
	rs115441327	6				T	C	0.253105	1.08112			rs3130048		rs3130048		chr6	31645962
	rs2763981	6				A	T	0.291138	1.08171					rs2763981		chr6	31872244
	rs652888	6				A	G	0.195854	1.09923					rs652888		chr6	31883457
	rs114676850	6				C	T	0.277965	1.12658			rs424232		rs424232		chr6	32240547
	rs9270868	6				A	G	0.202901	1.11407				rs2097432	rs9270868		chr6	32603340
	rs116080888	6				A	C	0.593386	1.08955			rs11751024		rs11751024		chr6	32618459
	rs113574092	6				A	G	0.493118	1.13075			rs9271364		rs9271364		chr6	32619010
	rs35867827	6				C	T	0.895769	1.16337					rs35867827		chr6	32624291
	rs190788477	6				G	A	0.280976	1.16741			rs9271971	rs9271611	rs9271611		chr6	32623832
	rs115566240	6				T	C	0.741826	1.08926				rs35656734	rs115566240		chr6	32633941
	rs9272307	6				G	T	0.216047	1.09037				rs9272306	rs34302098	0.7671	chr6	32636262
	rs1048372	6				T	C	0.589756	1.16359				NA	NA
	rs9273429	6				G	A	0.663415	1.14362				rs1049053	rs1049053		chr6	32666628
	rs114830752	6				C	A	0.150993	1.10635			rs9275602		rs9275602		chr6	32715035
	rs116036768	6				C	G	0.604971	1.12104			rs2621408		rs2621408		chr6	32779765
	rs7383287	6				A	G	0.195963	1.09576					rs7383287		chr6	32815309
	rs239935	6				A	G	0.478463	1.06913					rs239935		chr6	166998300
	rs11780471	8				A	G	0.940381	1.15158					rs11780471		chr8	27487202
	rs4236709	8				A	G	0.2178	1.13237					rs4236709		chr8	32552592
	rs885518	9				A	G	0.1	1.17					rs885518		chr9	21830158
	rs62560775	9				A	G	0.106544	1.18043					rs62560775		chr9	22052069
	rs1333040	9				T	C	0.41	1.14					rs1333040		chr9	22083405
	rs11591710	10				A	C	0.137	1.16					rs11591710		chr10	103927874
	rs7943272	11				A	C	0.198616	1.12221					rs7943272		chr11	118225313
	rs17121997	11				C	T	0.484965	1.10289					rs17121997		chr11	118260334
	rs7953330	12				C	G	0.687906	1.09119					rs7953330		chr12	889653
	rs11064614	12				G	A	0.432616	1.12568					rs11064614		chr12	955715
	rs56404467	13				G	A	0.0184964	1.50521					rs56404467		chr13	32265853
	rs748404	15				C	T	0.768	1.15					rs748404		chr15	43267033
	rs66759488	15				G	A	0.36	1.07					rs66759488		chr15	47285254
	rs8031813	15				C	A	0.688527	1.10408					rs8031813		chr15	48961764
	rs7359317	15				T	G	0.378154	1.10117					rs7359317		chr15	48984219
	rs146782107	15				C	T	0.736001	1.15237					rs146782107		chr15	49074283
	rs4887059	15				C	T	0.624173	1.18705					rs4887059		chr15	78489753
	rs3885951	15				A	G	0.1064	1.22					rs3885951		chr15	78533575
	rs55781567	15				C	G	0.367	1.3					rs55781567		chr15	78565644
	rs56219480	15				T	C	0.963824	1.22325					rs56219480		chr15	78571682
	rs2229961	15				G	A	0.0222167	1.43148					rs2229961		chr15	78588410
	rs3743078	15				C	G	0.778112	1.26201					rs3743078		chr15	78602417
	rs77438700	15				G	A	0.941703	1.24198					rs77438700		chr15	78614295
	rs8192479	15				C	T	0.0216103	1.28141					rs8192479		chr15	78617056
	rs17487514	15				C	T	0.297118	1.1783					rs17487514		chr15	78661443
	rs143527274	15				T	C	0.972217	1.30625					rs143527274		chr15	78661582
	rs148832167	15				G	A	0.621864	1.12602			rs1808065		rs1808065		chr15	78726356
	rs12905116	15				T	A	0.721091	1.1344					rs12905116		chr15	78750392
	rs3861180	15				A	G	0.941058	1.22001					rs3861180		chr15	78751051
	rs112827102	15				C	T	0.920772	1.17612				NA	NA
	rs28450923	15				G	A	0.86477	1.19017				NA	NA
	rs36061084	15				G	A	0.440638	1.16202				rs2004038	rs36061084		chr15	78781911
	rs7182809	15				G	C	0.829345	1.1003					rs7182809		chr15	78812764
	rs77719127	15				C	T	0.166059	1.14259					rs77719127		chr15	78818441
	rs11072811	15				C	A	0.490391	1.09521					rs11072811		chr15	78839988
	rs1551821	18				C	A	0.86	1.23457					rs1551821		chr18	45286505
	rs11879413	19				T	C	0.91255	1.15877					rs11879413		chr19	40832018
	rs56113850	19				T	C	0.56	1.13636					rs56113850		chr19	40847202
	rs67210567	19				T	G	0.97361	1.26689				rs1801272	rs67210567		chr19	40851552
	rs41309931	20				G	T	0.117	1.17					rs41309931		chr20	63695226
	rs504022	21				C	A	0.0567	1.32					rs504022		chr21	43311258
Dai	rs17038564	2	65496058	2p14	ACTR2	A	G		1.10738					rs17038564		chr2	65268924
	rs2293607	3	169482335	3q26.2	ACTRT3-MYNN-LRRC34	C	T		1.12412					rs2293607		chr3	169764547
	rs11375254	3	189343242	3q28	TP63	TA	T		1.20925				rs12696594	rs12696594		chr3	189639827
	rs13167280	5	1280477	5p15	TERT	G	A		1.30343					rs13167280		chr5	1280362
	rs401681	5	1322087	5p15	CLPTM1L	T	C		1.15604					rs401681		chr5	1321972
	rs2517873	6	29875992	6p21.3	HLA-A	G	A		1.20081				rs376316	rs9260020	0.7816	chr6	29939038
	rs3817963	6	32368087	6p21.3	HCG23-BTNL2	T	C		1.0629					rs3817963		chr6	32400310
	rs1853837	6	41497035	6p21.1	RP11-328M4.2	C	A		1.15027					rs1853837		chr6	41529297
	rs5879422	6	117784658	6q22.1	ROS1-GOPC	TTG	T		1.08763				rs9374663	rs5879422		chr6	117463495
	rs4236709	8	32410110	8p12	NRG1	A	G		1.16883					rs4236709		chr8	32552592
	rs10429489	9	21787521	9p21.3	MTAP	G	A		1.10517					rs10429489		chr9	21787522
	rs35201538	9	33422488	9p13.3	AQP3	CT	C		1.09966				rs10758201	rs35201538		chr9	33422490
	rs4573350	9	124955115	9q33.2	MORN5	C	T		1.09417					rs4573350		chr9	122192836
	rs12265047	10	114487925	10q25.2	RP11-25C19.1-VTI1A	A	G		1.14339					rs12265047		chr10	112728166
	rs55768116	11	118108331	11q23.3	AMICA1-MPZL2-MPZL3	A	C		1.12524					rs55768116		chr11	118237616
	rs11610143	12	52349071	12q13.13	ACVR1B	G	C		1.06716					rs11610143		chr12	51955287
	rs1200399	14	35293185	14q13.1	BAZ1A	T	C		1.10517					rs1200399		chr14	34823979
	rs77468143	15	49376624	15q21.1	SECISBP2L-COPS2-GALK2	G	T		1.08004					rs77468143		chr15	49084427
	rs200595745	17	65915289	17q24.2	BPTF-KPNA2	AAATAATAAT	A		1.12075				rs11079710	rs60657801		chr17	67898426
Zhang	rs71658797	1	77967507	1p31.1	AK5	T	A		1.136		3e-11			rs71658797		chr1	77501822
	rs17038564	2	65496058	2p14	AFTPH	A	G		1.15		2e-08			rs17038564		chr2	65268924
	rs3769821	2	202123430	2q33.1	CASP8	T	C		1.08		4e-08			NA
	rs2293607	3	169482335	3q26.2	MYNN	C	T		1.1		2e-10			rs2293607		chr3	169764547
	rs13314271	3	189357602	3q28	TP63	C	T		1.13		7e-10			rs13314271		chr3	189639813
	rs13167280	5	1280477	5p15.33	TERT	G	A		1.24		5e-32			rs13167280		chr5	1280362
	rs7705526	5	1285974	5p15.33	TERT	C	A		1.249		4e-35			rs7705526		chr5	1285859
	rs4975616	5	1315660	5p15.33	CLPTM1L	A	G		1.15		3e-09			rs4975616		chr5	1315545
	rs1056503	5	82648977	5q14.2	XRCC4	T	G		1.11		6.2e-05			rs1056503		chr5	83353158
	rs2895680	5	146644115	5q32	PPP2R2B-STK32A-DPYSL3	T	C		1.14		6.6e-09			rs2895680		chr5	147264552
	rs2517873	6	29875992	6p22.1	MHC	G	A		1.16		5e-11		rs376316	rs9260020	0.7816	chr6	29939038
	rs3817963	6	32368087	6p22.1	BTNL2, TSBP1-AS1	T	C		1.29		1e-16			rs3817963		chr6	32400310
	rs1853837	6	41497035	6p21.1	FOXP4	C	A		1.12		1e-10			rs1853837		chr6	41529297
	rs5879422	6	117784658	6q22.1	DCBLD1	TTG	T		1.08		4e-09		rs9374663	rs5879422		chr6	117463495
	rs6920364	6	167376466	6q27	RNASET2, MIR3939	G	C		1.07		1e-08		rs427824	rs6920364		chr6	166962978
	rs11780471	8	27344719	8p21.2	CHRNA2, EPHX2	A	G		1.152		2e-08			rs11780471		chr8	27487202
	rs4236709	8	32410110	8p12	NRG1	A	G		1.12		1e-12			rs4236709		chr8	32552592
	rs10429489	9	21787521	9p21.3	CDKN2A	G	A		1.11		7e-10			rs10429489		chr9	21787522
	rs62560775	9	22052068	9p21.3	CDKN2B-AS1	A	G		1.106		6e-07			rs62560775		chr9	22052069
	rs1333040	9	22083404	9p21.3	CDKN2B-AS1	T	C		1.098		7e-07			rs1333040		chr9	22083405
	rs4573350	9	124955115	9q33.2	DAB2IP	C	T		1.13		3e-09			rs4573350		chr9	122192836
	rs1663689	10	9025195	10p14	GATA3	C	T		1.136		2.8e-10			rs1663689		chr10	8983232
	rs12415204	10	95330890	10q23.33	FFAR4	C	A		1.09		0.00016			rs12415204		chr10	93571133
	rs11591710	10	105687632	10q24.33	OBFC1, SLK	A	C		1.162		6e-11			rs11591710		chr10	103927874
	rs12265047	10	114487925	10q25.2	VTI1A	A	G		1.13		8e-10			rs12265047		chr10	112728166
	rs55768116	11	118108331	11q23.3	MPZL3	A	C		1.1		2e-13			rs55768116		chr11	118237616
	rs7953330	12	998819	12p13.33	WNK1	C	G		1.091		6e-12			rs7953330		chr12	889653
	rs11571833	13	32972626	13q13.1	BRCA2	A	T		1.603		6e-16			rs11571833		chr13	32398489
	rs1200399	14	35293185	14q13.2	BAZ1A	T	C		1.11		3e-09			rs1200399		chr14	34823979
	rs66759488	15	47577451	15q21.1	SEMA6D	G	A		1.07		3e-08			rs66759488		chr15	47285254
	rs77468143	15	49376624	15q21.1	SECISBP2L, COPS2	G	T		1.086		1e-09			rs77468143		chr15	49084427
	rs8034191	15	78806023	15q25.1	CHRNA3	T	C		1.29		3e-26			rs8034191		chr15	78513681
	rs56113850	19	41353107	19q13.2	CYP2A6	T	C		1.131		5e-19			rs56113850		chr19	40847202

## Sheet: ST6
Supplementary Table 6. Demographics and clinical characteristics of lung cancer cases (LORD) and controls (CARTaGENE) stratified by sex.
	LORD		CARTaGENE
	Male	Female	Male	Female
	n=1,924	n=2,078	n=9,056	n=10,954
Age (years)	66.2 ± 8.32	63.3 ± 8.96	54.9 ± 7.95	54.3 ± 7.75
BMI (m2/kg)	27.2 ± 4.76	26.2 ± 5.63	28.2 ± 5.63	27.1 ± 6.06
Smoking status
Ever	1,866 (97.0%)	1,868 (89.9%)	5,451 (60.2%)	6,145 (56.1%)
Never	58 (3.0%)	210 (10.1%)	3,495 (38.6%)	4,656 (42.5%)
Missing	0	0	110 (1.2%)	153 (1.4%)
Histology
adenocarcinoma	999 (51.9%)	1,535 (73.9%)	NA	NA
squamous cell carcinoma	642 (33.4%)	278 (13.4%)	NA	NA
neuroendocrine tumor	108 (5.6%)	169 (8.1%)	NA	NA
others	175 (9.1%)	96 (4.6%)	NA	NA
Pathological stages
I	1,038 (54.0%)	1,361 (65.5%)	NA	NA
II	424 (22.0%)	365 (17.6%)	NA	NA
III	361 (18.8%)	269 (12.9%)	NA	NA
IV	21 (1.1%)	22 (1.1%)	NA	NA
Missing	80 (4.2%)	61 (2.9%)	NA	NA

## Sheet: ST7
Supplementary Table 7. Disease discrimination using ROC curves for all PRS in univariate analysis.
PRS	R2	AUC	lower 95% CI	upper 95% CI
Bossé_44_unweighted	0.005	0.542	0.532	0.552
Bossé_44_weighted	0.005	0.542	0.532	0.552
Byun_38_unweighted	0.012	0.565	0.555	0.574
Byun_38_weighted	0.012	0.565	0.556	0.575
Dai_19_unweighted	0.001	0.516	0.506	0.526
Dai_19_weighted	0.001	0.514	0.504	0.523
Shi_6_unweighted	0.005	0.541	0.531	0.55
Shi_6_weighted	0.005	0.541	0.531	0.55
Graff_102_unweighted	0.001	0.524	0.515	0.534
Graff_102_weighted	0.001	0.525	0.515	0.535
Jia_19_unweighted	0.009	0.555	0.545	0.564
Jia_19_weighted	0.009	0.553	0.543	0.563
Fritsche_14_unweighted	0.003	0.533	0.523	0.543
Fritsche_14_weighted	0.003	0.535	0.525	0.545
Fritsche_19_unweighted	0.003	0.532	0.522	0.542
Fritsche_19_weighted	0.003	0.535	0.525	0.545
Hung_35_unweighted	0.005	0.541	0.531	0.551
Hung_35_weighted	0.005	0.54	0.531	0.55
Hung_125_unweighted	0.002	0.529	0.519	0.538
Hung_125_weighted	0.002	0.527	0.518	0.537
Zhang_32_unweighted	0.002	0.526	0.517	0.536
Zhang_32_weighted	0.002	0.529	0.52	0.539
Zhu_22_unweighted	0.016	0.574	0.565	0.584
Zhu_22_weighted	0.017	0.578	0.568	0.588
rs1051730_score	0.008	0.55	0.541	0.559
Genome-wide PRS	0.019	0.58	0.57	0.589
